# Supplementary material for: Identification of Potential Protein Targets in Extracellular Vesicles Isolated from Chemotherapy-Treated Ovarian Cancer Cells
Source: Curr Issues Mol Biol. 2023 Sep 11;45(9):7417–31. doi: 10.3390/cimb45090469 (PMC10528274; doi:10.3390/cimb45090469)
Supplement: Supplementary file 1 [file cimb-45-00469-s001.zip]

Archive with 1 entries (1 files):
- Table S1 Ovarian cancer exosome protein MS-2023-05-16.xlsx
